# Supplementary material for: Inflammasome-mediated GSDMD activation facilitates escape of Candida albicans from macrophages
Source: Nat Commun. 2021 Nov 18;12:6699. doi: 10.1038/s41467-021-27034-9 (PMC8602704; doi:10.1038/s41467-021-27034-9)
Supplement: Supplementary file 10 — Source data [file 41467_2021_27034_MOESM10_ESM.xlsx]

## Sheet: Sheet1
Fig.1a	1、cleaved caspase-1		Fig.2a	1、GSDMD		Fig.2c	1、GSDMD		Fig.4a	1、GSDMD		Fig.5a	1、GSDMD		Fig.8d	1、GSDMD		Fig.10a	1、GSDMD		Fig.S1a	1、cleaved caspase-1		Fig.S1g	1、actin		Fig.S6a	1、actin		Fig.S6b	1、actin		Fig.S7a	1、actin		Fig.S8a	1、 actin		Fig.S9a	1、GSDMD
	2、pro caspase-1			2、pro IL-1β			2、pro IL-1β			2、pro IL-1β			2、pro IL-1β			2、actin			2、Lysate m-IL-1b			2、actin			2、GSDMD P53			2、lysate cleaved caspase-1			2、GSDMD			2、lysate cleaved caspase-1			2、 cleaved caspase-1			2、Lysate m-IL-1b
	3、GAPDH			3、lysate m-IL-1β			3、lysate m-IL-1β			3、m-IL-1β			3、lysate m-IL-1β						3、actin			3、pro caspase-1			3、GSDMD P30			3、pro caspase-1			2、pro-IL-1b			3、pro-caspase-1			3、 cleaved GSDMD p30			3、actin
	4、actin			4、actin			4、actin			4、cleaved GSDMD			4、supernatant m-IL-1β						4、supernatant m-IL-1b									4、supernatant cleaved caspase-1			3、supernatant m-IL-1b			4、supernatant cleaved caspase-1			4、 cleaved IL-1b			4、supernatant m-IL-1b
	5、GSDMD			5、supernatant m-IL-1β			5、supernatant m-IL-1β			5、m-IL-1β			5、actin						5、cleaved caspase-1																		5、 full GSDMD p53			5、cleaved caspase-1
										6、actin																											6、 pro IL-1b
																																					7、 Nlrp3
																																					8、 supernatant caspase-1
																																					9、 supernatant IL-1b
																																					10、 pro caspase-1
